# Supplementary material for: Dynamic reorganization of the actin cytoskeleton
Source: F1000Res. 2015 Oct 1;4:F1000 Faculty Rev-940. [Version 1] doi: 10.12688/f1000research.6374.1 (PMC4784019; doi:10.12688/f1000research.6374.1)
Supplement: Supplementary file 2 [file f1000research-4-6834-s0001.tgz]

Archive with 1 entries (1 files):
- fb626f47-41c8-4c12-a829-da5b6e0878a8.mov
